# Supplementary material for: Flat-Top Line-Shaped Beam Shaping and System Design
Source: Sensors (Basel). 2022 May 31;22(11):4199. doi: 10.3390/s22114199 (PMC9185535; doi:10.3390/s22114199)
Supplement: Supplementary file 1 [file sensors-22-04199-s001.zip]

Archive with 1 entries (1 files):
- sensors-1739637-supplementary.pdf
